# Supplementary material for: Efficacy of blue-light blocking glasses on actigraphic sleep outcomes: a systematic review and meta-analysis of randomized controlled crossover trials
Source: Front Neurol. 2025 Nov 18;16:1699303. doi: 10.3389/fneur.2025.1699303 (PMC12668929; doi:10.3389/fneur.2025.1699303)
Supplement: Supplementary file 1 [file Table_1.XLSX]

## Sheet: Table 1. Population demographic
Table 1. Population demographics
Study	Population (n)	Age Mean (IQR)	Male (n)	Female (n)	Body mass Index
	Total	Total	Total	Total	Total
Shechter 2018	14	46.0 ± 11.5 (27-61)	6(43%)	8(57%)	26.8 ± 4.2 (19.2-33.3)
Bigalke 2021	20	32 ± 12	11	9	28 ± 4
Knufinke 2018	15	23.27 ± 3.63	3	12	NA

## Sheet: Table 2. Included articles char
Table 2. Included articles characteristics
Study	Study design	n	Participants	Intervention	Actigraphy device	Duration	Measured outcomes
Bigalke et al.	Randomized controlled crossover trial	20	Healthy adults	1 week of blue light blocking glasses vs. 1 week of clear control glasses, worn from 6 PM until bedtime (after 1-week baseline)	Actiwatch Spectrum Pro, Philips Respironics, PA, USA	2 weeks	Self-report and actigraphy-based TST, SOL, WASO, number of awakenings and report (self-report) of sleep quality using the Karolinska Sleep Diary
Knufinke et al.	Randomized controlled crossover trial	15	Adult recreational athletes with PSQI <7 and HSDQ <2.06	Amber-lens glasses (filtering short-wavelength light) vs. transparent glasses, worn 3h before bedtime	Actiwatch 2, Philips Respironics, Murrysville, USA	9 consecutive nights	Actigraphy-based (lights-off and on, SOL, WASO, fragmentation index, TST, and sleep efficiency) Self-report (SOL, TST, WASO, KSS, number of awakenings)
Shechter et al.	Randomized controlled crossover trial	14	Adults with chronic insomnia symptoms for >3 months, symptoms validated via the ISQ	Wearing amber-tinted blue light-blocking lenses vs. clear placebo lenses for 2 hours before bedtime	ActiLife LLC, Pensacola, FL, USA	7 consecutive nights	PIRS score, daily post dairy (bedtime, wake time, time at which lenses were worn), PSQI (estimates of SOL, TST, WASO), actigraphy-based sleep estimates
PSQI: Pittsburgh Sleep Quality Index; HSDQ: Holland Sleep Disorder Questionnaire; ISQ: Insomnia Symptoms Questionnaire; KSS: Karolinska Sleepiness Scale

## Sheet: Table 3. Data included in the m
Table 3. Data included in the meta-analysis
Study	ACTIGRAPHIC sleep onset latency			ACTIGRAPHIC total sleep time			ACTIGRAPHIC sleep efficiency			ACTIGRAPHIC Wakefulness after sleep onset.
	Ambar	Clear	Difference	Ambar	Clear	Difference	Ambar	Clear	Difference	Ambar	Clear	Difference
	Post	Post		Post	Post		Post	Post		Post	Post
Shechter 2018	11.27 ± 12.23	16.21 ± 23.42	−4.94 ± 20.29	358.80 ± 66.29	330.33 ± 66.01	28.47 ± 66.15	78.35 ± 9.00	77.01 ± 8.67	1.34 ± 8.84	88.43 ± 38.45	83.95 ± 35.53	4.48 ± 37.08
Bigalke 2021	29 ± 25	22 ± 12	7 ± 21.66	433 ± 40	449 ± 39	-16 ± 39.50	83 ± 6	85 ± 5	−2 ± 5.52	40 ± 14	41 ± 11	-1 ± 12.25
Knufinke 2018	12 ± 7	19 ± 11	-7 ± 9.25	469 ± 40	450 ± 36	19 ± 38.03	85.6 ± 5.1	85.6 ± 5.8	0 ± 5.46	11 ± 8	13 ± 9	-2 ± 8.50
